# Supplementary material for: Orthodontic Treatment Does Not Affect Frontal Sinus Development in Female Adults: A Clinical Study
Source: J Clin Med. 2023 Jan 18;12(3):778. doi: 10.3390/jcm12030778 (PMC9917380; doi:10.3390/jcm12030778)
Supplement: Supplementary file 1 [file jcm-12-00778-s001.zip]

Archive with 1 entries (1 files):
- jcm-2112424-supplementary.pdf
